# Supplementary material for: Projecting Lifetime Health Outcomes and Costs Associated with the Ambient Fine Particulate Matter Exposure among Adult Women in Korea
Source: Int J Environ Res Public Health. 2022 Feb 22;19(5):2494. doi: 10.3390/ijerph19052494 (PMC8909340; doi:10.3390/ijerph19052494)
Supplement: Supplementary file 1 [file ijerph-19-02494-s001.zip]

Archive with 1 entries (1 files):
- ijerph-1534949-supplementary.pdf
